# Supplementary material for: CYP17A1–ATP2B1 SNPs and Gene–Gene and Gene–Environment Interactions on Essential Hypertension
Source: Front Cardiovasc Med. 2021 Oct 14;8:720884. doi: 10.3389/fcvm.2021.720884 (PMC8552967; doi:10.3389/fcvm.2021.720884)
Supplement: Supplementary file 2 [file Table_1.xlsx]

## Sheet: Sheet1
Control(No.)	rs1004467	rs11191548	rs1401982	rs17249754		Hypertension(No.)	rs1004467	rs11191548	rs1401982	rs17249754
C1	A A	T T	G A	G A		H1	A G	T T	G A	G G
C2	A A	T T	G A	G G		H2	A G	T T	G A	G G
C3	A G	T C	A A	G G		H3	A G	T T	G A	G G
C4	A A	T T	G A	G A		H4	A G	T T	G A	G G
C5	A A	T T	A A	G G		H5	A G	T T	G A	G G
C6	A A	T T	G A	G A		H6	A G	T T	G A	G G
C7	A G	T C	A A	G G		H7	A G	T C	G G	G A
C8	A G	T C	A A	G G		H8	A G	T C	A A	G G
C9	A A	T T	A A	G G		H9	A G	T C	A A	G G
C10	A A	T T	G A	G A		H10	A A	T T	G A	G A
C11	A G	T C	A A	G G		H11	A A	T T	G G	A A
C12	A A	T T	G A	G A		H12	A G	T C	A A	G G
C13	A A	T T	A A	G G		H13	A A	T T	G A	G A
C14	A A	T T	A A	G G		H14	A A	T T	A A	G G
C15	A A	T T	G A	G A		H15	A A	T T	G G	G A
C16	A A	T T	G A	G A		H16	A A	T T	A A	G G
C17	A A	T T	G A	G A		H17	A G	T C	G A	G G
C18	A A	T T	A A	G G		H18	G G	C C	G A	G G
C19	A A	T T	G A	G A		H19	A A	T T	A A	G G
C20	A G	T C	A A	G G		H20	A G	T C	G G	G A
C21	A A	T T	A A	G G		H21	A G	T C	A A	G G
C22	A A	T T	A A	G G		H22	A A	T T	G A	G G
C23	A A	T T	G A	G A		H23	A G	T C	A A	G G
C24	A G	T C	G A	G A		H24	A A	T T	G A	G A
C25	A A	T T	A A	G G		H25	A A	T T	G G	A A
C26	A G	T C	G A	G A		H26	A G	T C	A A	G G
C27	A A	T T	A A	G G		H27	A A	T T	G A	G A
C28	A A	T T	A A	G G		H28	A A	T T	A A	G G
C29	A A	T T	G A	G A		H29	A A	T T	G G	G A
C30	A A	T T	A A	G G		H30	A A	T T	A A	G G
C31	A A	T T	G G	A A		H31	A G	T C	G A	G G
C32	A A	T T	G A	G G		H32	G G	C C	G A	G G
C33	A A	T T	G A	G A		H33	A A	T T	A A	G G
C34	A A	T T	G A	G A		H34	A A	T T	G G	G A
C35	A A	T T	G A	G G		H35	A A	T T	A A	G G
C36	A A	T T	G A	G G		H36	A G	T C	A A	G G
C37	A A	T T	G A	G G		H37	A G	T C	A A	G G
C38	A A	T T	A A	G G		H38	A A	T T	G A	G A
C39	A G	T C	A A	G G		H39	A A	T T	G G	A A
C40	A A	T T	G A	G A		H40	A G	T C	A A	G G
C41	A G	T C	A A	G G		H41	A A	T T	G A	G A
C42	A A	T T	G A	G A		H42	A A	T T	A A	G G
C43	A G	T C	A A	G G		H43	A A	T T	G G	G A
C44	A A	T T	G A	G G		H44	A A	T T	A A	G G
C45	A A	T T	G A	G A		H45	A G	T C	G A	G G
C46	A G	T T	A A	G G		H46	A A	T T	A A	G G
C47	A A	T T	A A	G G		H47	A A	T T	A A	G G
C48	A A	T T	A A	G G		H48	A A	T T	A A	G G
C49	A G	T C	A A	G G		H49	A A	T T	A A	G G
C50	A A	T T	G A	G A		H50	A A	T T	A A	G G
C51	A A	T T	A A	G G		H51	A A	T T	A A	G G
C52	A G	T C	G A	G A		H52	A A	T T	A A	G G
C53	A A	T T	A A	G G		H53	A G	T T	A A	G G
C54	A G	T C	G A	G A		H54	A G	T C	G A	G A
C55	A A	T T	G A	G G		H55	A G	T C	G A	G A
C56	A G	T C	G A	G A		H56	A G	T T	A A	G G
C57	A A	T T	G A	G A		H57	A G	T C	G A	G A
C58	A A	T T	A A	G G		H58	A G	T C	G A	G A
C59	A G	T C	A A	G G		H59	A G	T C	A A	G G
C60	A A	T C	A A	G G		H60	A G	T T	A A	G G
C61	A A	T T	A A	G G		H61	A G	T C	G A	G A
C62	A G	T C	A A	G G		H62	A G	T C	G A	G A
C63	A A	T T	G A	G A		H63	A A	T T	A A	G G
C64	A G	T C	A A	G G		H64	A A	T T	A A	G G
C65	A G	T T	G G	G A		H65	A A	T T	A A	G G
C66	A G	T C	A A	G G		H66	A A	T T	A A	G G
C67	A G	T C	G G	G A		H67	A A	T T	A A	G G
C68	A G	T C	G G	G A		H68	A A	T T	A A	G G
C69	A G	T C	G G	G A		H69	A A	T T	A A	G G
C70	A G	T C	G G	G A		H70	A A	T T	A A	G G
C71	A G	T C	G G	G A		H71	A A	T T	A A	G G
C72	A G	T C	G G	G A		H72	A A	T T	A A	G G
C73	A A	T T	A A	G G		H73	A A	T T	A A	G G
C74	A A	T T	A A	G G		H74	A A	T T	A A	G G
C75	A G	T C	G A	G A		H75	A A	T T	A A	G G
C76	A A	T T	G A	G A		H76	A A	T T	A A	G G
C77	G G	T C	A A	G G		H77	A A	T T	A A	G G
C78	A A	T T	G A	G A		H78	A A	T T	A A	G G
C79	G G	T C	G A	G A		H79	A A	T T	A A	G G
C80	A A	T T	A A	G G		H80	A A	T T	A A	G G
C81	A A	T T	A A	G G		H81	A A	T T	A A	G G
C82	A A	T T	A A	G G		H82	A A	T T	A A	G G
C83	A G	T C	G A	G A		H83	A A	T T	A A	G G
C84	A A	T T	G A	G A		H84	A A	T T	A A	G G
C85	G G	T C	G A	G A		H85	A A	T T	A A	G G
C86	A A	T T	A A	G G		H86	A A	T T	A A	G G
C87	A A	T T	A A	G G		H87	A A	T T	A A	G G
C88	A A	T T	A A	G G		H88	A A	T T	A A	G G
C89	A G	T C	G A	G A		H89	A G	T C	A A	G G
C90	A A	T T	A A	G G		H90	A A	T T	G A	G G
C91	A A	T T	A A	G G		H91	A G	T C	A A	G G
C92	A G	T C	G A	G A		H92	A G	T C	A A	G G
C93	G G	T C	G A	G G		H93	A A	T T	G A	G G
C94	A A	T T	A A	G G		H94	A A	T T	G A	G G
C95	A A	T T	A A	G G		H95	A G	T T	A A	G G
C96	A A	T T	A A	G G		H96	A A	T T	G A	G A
C97	A A	T T	G A	G A		H97	A A	T T	G A	G A
C98	A G	T C	A A	G G		H98	A G	T C	A A	G G
C99	A A	T T	G A	G A		H99	A A	T T	G A	G A
C100	A G	T C	G A	G A		H100	A A	T T	A A	G G
C101	A A	T T	G G	A A		H101	A A	T T	A A	G G
C102	G G	T C	G A	G G		H102	A A	T T	G G	G A
C103	A A	T T	A A	G G		H103	A G	T C	G G	A A
C104	A A	T T	A A	G G		H104	A A	T T	G A	G G
C105	A A	T T	A A	G G		H105	A A	T C	G A	G A
C106	A A	T T	G A	G A		H106	A G	T C	A A	G G
C107	A G	T C	A A	G G		H107	A A	T T	G A	G G
C108	A A	T T	G A	G A		H108	A G	T C	A A	G G
C109	A G	T C	G A	G A		H109	A G	T C	A A	G G
C110	A A	T T	G G	A A		H110	A A	T T	G A	G G
C111	A A	T T	G A	G A		H111	A G	T T	A A	G G
C112	G G	T C	G A	G A		H112	A A	T T	G A	G A
C113	A A	T T	A A	G G		H113	A A	T T	G A	G A
C114	A A	T T	A A	G G		H114	A G	T C	A A	G G
C115	A A	T T	A A	G G		H115	A A	T T	G A	G A
C116	A G	T C	G A	G A		H116	A A	T T	A A	G G
C117	A A	T T	A A	G G		H117	A G	T C	G G	A A
C118	A G	T C	G A	G A		H118	A A	T T	G A	G G
C119	A A	T T	A A	G G		H119	A A	T C	G A	G A
C120	A G	T C	G A	G A		H120	A G	T C	A A	G G
C121	G G	T C	G A	G G		H121	A G	T C	G G	G A
C122	A A	T T	A A	G G		H122	A A	T T	G A	G G
C123	A A	T T	A A	G G		H123	A G	T C	A A	G G
C124	A A	T T	A A	G G		H124	A G	T C	A A	G G
C125	A A	T T	G A	G A		H125	A A	T T	G A	G G
C126	A G	T C	A A	G G		H126	A A	T T	G A	G G
C127	A A	T T	G A	G A		H127	A G	T T	A A	G G
C128	A G	T C	G A	G A		H128	A A	T T	G A	G A
C129	A A	T T	G G	A A		H129	A A	T T	G A	G A
C130	A A	T T	A A	G G		H130	G G	C C	G A	G G
C131	A G	T C	G A	G A		H131	A A	T T	G A	G A
C132	A G	T C	G A	G G		H132	A A	T T	A A	G G
C133	A A	T T	A A	G G		H133	A A	T T	A A	G G
C134	A A	T T	A A	G G		H134	A A	T T	G G	G A
C135	A G	T C	G A	G A		H135	A G	T C	G G	A A
C136	A G	T C	G A	G G		H136	A A	T C	G A	G A
C137	A A	T T	A A	G G		H137	A A	T T	A A	G G
C138	A A	T T	A A	G G		H138	A A	T T	A A	G G
C139	A G	T C	G A	G A		H139	A A	T T	A A	G G
C140	A A	C C	A A	G G		H140	A A	T T	A A	G G
C141	A A	C C	A A	G G		H141	A A	T T	A A	G G
C142	A A	T T	A A	G G		H142	A A	T T	A A	G G
C143	A G	T C	G A	G A		H143	A G	T T	G A	G A
C144	A G	T C	G A	G G		H144	A G	T T	G A	G A
C145	A A	T T	A A	G G		H145	A G	T C	A A	G G
C146	A A	T T	G G	A A		H146	A A	T T	G A	G G
C147	A A	T T	G G	A A		H147	A A	T T	A A	G G
C148	A A	C C	A A	G G		H148	A A	T T	A A	G G
C149	A A	T T	A A	G G		H149	A A	T T	A A	G G
C150	A A	T T	A A	G G		H150	A A	T T	A A	G G
C151	G G	C C	G A	G A		H151	A A	T T	A A	G G
C152	A A	T T	G A	G A		H152	A A	T T	A A	G G
C153	A A	T T	A A	G G		H153	A G	T T	G A	G A
C154	A A	T T	A A	G G		H154	A G	T T	G A	G A
C155	G G	C C	G A	G A		H155	A A	T T	G A	G A
C156	A A	T T	G A	G A		H156	A A	T T	G A	G A
C157	A A	T T	G G	A A		H157	A A	T T	A A	G G
C158	A G	T C	A A	G A		H158	A A	T T	A A	G G
C159	A G	T C	A A	G G		H159	A A	T T	A A	G G
C160	A A	T T	A A	G G		H160	A A	T T	A A	G G
C161	A G	T C	A A	G G		H161	A A	T T	A A	G G
C162	A A	T T	A A	G G		H162	A A	T T	A A	G G
C163	A A	T T	A A	G G		H163	A A	T T	A A	G G
C164	A A	T T	G A	G A		H164	A A	T T	A A	G G
C165	A A	T T	A A	G G		H165	A A	T T	A A	G G
C166	G G	T C	G A	G G		H166	A A	T T	A A	G G
C167	A A	T T	A A	G G		H167	A A	T T	A A	G G
C168	A A	T T	G G	A A		H168	A A	T T	A A	G G
C169	A A	T T	G A	G A		H169	A A	T T	A A	G G
C170	A G	T C	A A	G G		H170	A A	T T	A A	G G
C171	A A	T T	A A	G G		H171	A A	T T	A A	G G
C172	A A	T T	A A	G G		H172	A A	T T	A A	G G
C173	A A	T T	G A	G A		H173	A A	T T	A A	G G
C174	A G	T C	A A	G G		H174	A A	T T	A A	G G
C175	A G	T C	G A	G A		H175	A A	T T	A A	G G
C176	A G	T C	A A	G G		H176	A A	T T	A A	G G
C177	A A	T T	A A	G G		H177	A A	T T	A A	G G
C178	A G	T C	A A	G G		H178	A A	T T	A A	G G
C179	A A	T T	G A	G A		H179	A A	T T	A A	G G
C180	A A	T T	A A	G G		H180	G G	T C	A A	G G
C181	A A	T T	G A	G A		H181	A A	T T	G A	G A
C182	A G	T C	G A	G A		H182	A G	T C	A A	G G
C183	A A	T T	A A	G G		H183	A G	T C	G A	G A
C184	A G	T C	G G	A A		H184	A A	T T	A A	G G
C185	A G	T C	G G	G G		H185	A G	T C	G A	G G
C186	A G	T C	A A	G G		H186	A G	T C	A A	G G
C187	A A	T T	G G	G A		H187	A A	T T	G A	G A
C188	A G	T T	G A	G A		H188	A A	T T	G A	G G
C189	A A	T T	A A	G G		H189	A A	T T	A A	G G
C190	G G	C C	G G	A A		H190	A G	T C	A A	G G
C191	A A	T T	G A	G A		H191	A A	T T	G A	G A
C192	A A	T T	G A	G A		H192	A A	T T	G A	G G
C193	A A	T T	A A	G G		H193	A A	T T	A A	G G
C194	A G	T C	A A	G G		H194	A A	T T	A A	G G
C195	A A	T T	A A	G G		H195	G G	T C	A A	G G
C196	A G	T C	G G	G G		H196	A A	T T	G A	G A
C197	A G	T C	A A	G G		H197	A G	T C	A A	G G
C198	A G	T C	A A	G G		H198	A G	T C	G A	G A
C199	A G	T C	G A	G A		H199	A A	T T	A A	G G
C200	A G	T C	A A	G G		H200	A G	T C	A A	G G
C201	A A	T T	G A	G A		H201	A G	T C	G A	G G
C202	A G	T C	A A	G G		H202	A G	T C	A A	G G
C203	A G	T C	G A	G A		H203	A A	T T	G A	G A
C204	A G	T C	A A	G G		H204	A A	T T	G A	G G
C205	A A	T T	G A	G A		H205	A A	T T	A A	G G
C206	A A	T T	G A	G A		H206	A A	T T	G A	G A
C207	A A	T T	G G	G G		H207	A A	T T	G A	G G
C208	A G	T C	A A	G G		H208	A A	T T	A A	G G
C209	A A	T T	G A	G A		H209	A G	T C	G A	G A
C210	A A	T T	A A	G G		H210	A A	T T	A A	G G
C211	A A	T T	G A	G A		H211	G G	T C	A A	G G
C212	A A	T T	A A	G G		H212	A A	T T	G A	G A
C213	A A	T T	A A	G G		H213	A G	T C	A A	G G
C214	A G	T C	A A	G G		H214	A G	T C	G A	G A
C215	A A	T T	A A	G G		H215	A A	T T	A A	G G
C216	A G	T C	G A	G A		H216	A G	T C	G A	G G
C217	A G	T C	A A	G G		H217	A G	T C	A A	G G
C218	A G	T C	G A	G A		H218	A A	T T	G A	G A
C219	G G	C C	A A	G G		H219	A A	T T	G A	G G
C220	A G	T C	G A	G A		H220	A A	T T	A A	G G
C221	A G	T C	G A	G A		H221	A G	T C	A A	G G
C222	G G	T C	A A	G G		H222	A A	T T	G A	G A
C223	A A	T T	A A	G G		H223	A A	T T	G A	G G
C224	G G	T C	A A	G G		H224	A A	T T	A A	G G
C225	A A	T T	A A	G G		H225	A A	T T	A A	G G
C226	A G	T C	A A	G G		H226	A A	T T	A A	G G
C227	A A	T T	G A	G A		H227	A A	T T	A A	G G
C228	A A	T T	A A	G G		H228	A A	T T	A A	G G
C229	A G	T C	A A	G G		H229	A G	T C	A A	G G
C230	A A	T T	A A	G G		H230	A G	T C	G A	G A
C231	A A	T T	G A	G A		H231	A G	T C	A A	G G
C232	A A	T T	G G	G A		H232	A A	T T	A A	G G
C233	A G	T C	G A	G A		H233	A A	T T	A A	G G
C234	A A	T T	A A	G G		H234	A A	T T	A A	G G
C235	G G	T C	A A	G G		H235	A G	T C	A A	G G
C236	A G	T C	A A	G G		H236	A G	T C	G A	G A
C237	A A	T T	G A	G A		H237	A G	T C	G A	G A
C238	G G	C C	G A	G A		H238	A A	T T	G A	G A
C239	A A	T T	G G	G A		H239	A G	T C	A A	G G
C240	A A	T T	G A	G A		H240	A G	T C	G A	G A
C241	A A	T T	G G	G A		H241	A A	T T	A A	G G
C242	A A	T T	A A	G G		H242	A A	T T	A A	G G
C243	A A	T T	A A	G G		H243	A A	T T	A A	G G
C244	A G	T C	G A	G A		H244	A A	T T	A A	G G
C245	A A	T T	G A	G A		H245	A A	T T	G A	G A
C246	A G	T C	A A	G G		H246	A A	T T	G A	G A
C247	A A	T T	A A	G G		H247	A A	T T	A A	G G
C248	A A	T T	G A	G G		H248	A G	T C	G A	G A
C249	A A	T T	A A	G G		H249	A G	T C	G A	G A
C250	A G	T C	G A	G A		H250	A A	T T	G A	G A
C251	A G	T C	A A	G G		H251	A A	T T	G A	G A
C252	A G	T C	A A	G G		H252	A G	T T	G A	G A
C253	A G	T C	G A	G A		H253	A G	T T	G A	G A
C254	A A	T T	G A	G A		H254	A A	T T	A A	G G
C255	A G	T C	A A	G G		H255	A A	T T	A A	G G
C256	A A	T T	G A	G G		H256	A G	T C	G A	G A
C257	A A	T T	A A	G G		H257	A G	T C	G A	G A
C258	G G	T C	G A	G A		H258	A A	T T	G A	G A
C259	G G	C C	G G	A A		H259	A A	T T	G A	G A
C260	G G	C C	G G	A A		H260	A G	T C	A A	G G
C261	G G	C C	G G	A A		H261	A A	T T	G A	G A
C262	G G	C C	G G	A A		H262	A A	T T	G A	G A
C263	G G	C C	G G	A A		H263	A A	T T	A A	G G
C264	G G	C C	G G	A A		H264	A A	T T	A A	G G
C265	A A	T T	G A	G A		H265	A A	T T	A A	G G
C266	A A	T T	A A	G G		H266	A G	T C	A A	G G
C267	A G	T C	G A	G A		H267	A G	T C	G A	G A
C268	A A	T T	A A	G G		H268	A A	T T	G A	G A
C269	A A	T T	A A	G G		H269	G G	C C	A A	G G
C270	A A	T T	G A	G G		H270	A G	T C	G A	G A
C271	A A	T T	G A	G G		H271	A G	T C	G A	G A
C272	A G	T C	G A	G A		H272	A A	T T	G A	G A
C273	A A	T T	A A	G G		H273	A A	T T	G A	G A
C274	A G	T T	A A	G G		H274	A G	T C	G A	G A
C275	A A	T T	A A	G G		H275	A A	T T	G A	G A
C276	A A	T T	G A	G G		H276	G G	C C	A A	G G
C277	A A	T T	G A	G G		H277	A A	T T	G A	G A
C278	A G	T T	A A	G G		H278	A G	T C	A A	G G
C279	A A	T T	G A	G A		H279	A A	T T	A A	G G
C280	A A	T T	A A	G G		H280	A G	T C	A A	G G
C281	A A	T T	G A	G G		H281	A G	T C	A A	G G
C282	A A	T T	A A	G G		H282	A A	T T	A A	G G
C283	A G	T T	A A	G G		H283	A A	T T	A A	G G
C284	A A	T T	G A	G G		H284	A A	T T	G A	G A
C285	A A	T T	A A	G G		H285	A G	T C	A A	G G
C286	A G	T T	A A	G G		H286	A A	T T	A A	G G
C287	A G	T T	A A	G G		H287	A G	T C	A A	G G
C288	A G	T T	A A	G G		H288	A G	T C	G A	G A
C289	A G	T T	A A	G G		H289	A G	T C	A A	G G
C290	A A	T T	G A	G G		H290	A G	T T	A A	G G
C291	A A	T T	A A	G G		H291	A G	T T	A A	G G
C292	A G	T T	A A	G G		H292	A A	T T	G A	G A
C293	G G	C C	A A	G G		H293	A A	T T	G A	G A
C294	A G	T C	A A	G A		H294	A G	T T	A A	G G
C295	A G	T T	G A	G A		H295	A A	T T	A A	G G
C296	G G	C C	A A	G G		H296	G G	C C	G A	G A
C297	A G	T C	A A	G A		H297	A G	T C	G A	G A
C298	A G	T T	G A	G A		H298	A A	T T	G A	G A
C299	A G	T T	A A	G G		H299	G G	C C	A A	G G
C300	A A	T T	G A	G A		H300	A A	T T	A A	G G
C301	A G	T C	G A	G A		H301	A A	T T	A A	G G
C302	A A	T T	G A	G A		H302	A G	T C	G A	G A
C303	A G	T C	G A	G A		H303	A G	T C	A A	G G
C304	G G	C C	A A	G G		H304	A G	T T	A A	G G
C305	A G	T C	A A	G A		H305	A G	T T	A A	G G
C306	A G	T T	G A	G A		H306	A A	T T	G A	G A
C307	A A	T T	A A	G G		H307	A A	T T	G A	G A
C308	A A	T T	A A	G G		H308	A G	T T	A A	G G
C309	A A	T T	A A	G G		H309	A A	T T	A A	G G
C310	A A	T T	A A	G G		H310	G G	C C	G A	G A
C311	A A	T T	G A	G A		H311	A G	T C	G A	G A
C312	A G	T C	G A	G A		H312	A G	T T	A A	G G
C313	A G	T C	A A	G A		H313	A A	T T	A A	G G
C314	A G	T C	A A	G A		H314	A G	T T	A A	G G
C315	A A	T T	A A	G G		H315	A A	T T	G A	G A
C316	A A	T T	A A	G G		H316	A G	T C	A A	G G
C317	A G	T C	A A	G A		H317	A A	T T	A A	G G
C318	A G	T C	G A	G A		H318	A G	T C	A A	G G
C319	A A	T T	G A	G A		H319	A A	T T	A A	G G
C320	A G	T C	A A	G G		H320	A A	T T	A A	G G
C321	A A	T T	A A	G G		H321	A G	T C	G A	G A
C322	A A	T C	G A	G G		H322	A G	T T	A A	G G
C323	A G	T C	A A	G G		H323	A A	T T	A A	G G
C324	A G	T C	G A	G A		H324	A G	T T	A A	G G
C325	A A	T T	G A	G G		H325	A G	T C	A A	G G
C326	A G	T C	A A	G G		H326	A A	T T	G A	G A
C327	A A	T T	G A	G A		H327	A G	T T	A A	G G
C328	A G	T C	G A	G A		H328	G G	T C	G A	G G
C329	A A	T T	G A	G A		H329	A A	T T	A A	G G
C330	A G	T C	A A	G G		H330	A G	T C	G A	G A
C331	A A	T T	A A	G G		H331	A G	T C	A A	G G
C332	A A	T C	G A	G G		H332	A G	T T	A A	G G
C333	A G	T C	A A	G G		H333	A G	T T	A A	G G
C334	A G	T C	G A	G A		H334	A A	T T	G A	G A
C335	A A	T T	G A	G G		H335	A A	T T	G A	G A
C336	A G	T C	A A	G G		H336	A G	T T	A A	G G
C337	A A	T T	G A	G A		H337	A A	T T	A A	G G
C338	A G	T C	G A	G A		H338	G G	C C	G A	G A
C339	A A	T T	G A	G A		H339	A G	T C	A A	G G
C340	A G	T C	A A	G G		H340	A A	T T	G A	G A
C341	A A	T T	A A	G G		H341	A G	T T	A A	G G
C342	A A	T C	G A	G G		H342	G G	T C	G A	G G
C343	A G	T C	A A	G G		H343	A A	T T	A A	G G
C344	A G	T C	G A	G A		H344	G G	C C	G A	G A
C345	A A	T T	G A	G G		H345	A G	T C	G A	G G
C346	A G	T C	A A	G G		H346	A A	T T	G G	A A
C347	A A	T T	G A	G A		H347	A G	T T	G A	G A
C348	A A	T T	G A	G A		H348	A G	T C	G A	G A
C349	G G	T C	A A	G G		H349	A G	T T	A A	G G
C350	A A	T T	G A	G A		H350	G G	C C	G A	G A
C351	G G	T C	A A	G G		H351	A A	T T	A A	G G
C352	A A	T T	A A	G G		H352	A G	T C	G A	G G
C353	A A	T T	A A	G G		H353	A A	T T	G G	A A
C354	A G	T C	G A	G A		H354	A G	T T	A A	G G
C355	A A	T T	A A	G G		H355	A G	T T	G A	G A
C356	A A	T T	G A	G G		H356	A A	T T	A A	G G
C357	A A	T T	G A	G G		H357	A A	T T	A A	G G
C358	A A	T T	G A	G A		H358	A G	T C	G A	G A
C359	A G	T T	A A	G G		H359	A G	T C	G A	G A
C360	A A	T T	G A	G G		H360	A A	T T	G A	G A
C361	A G	T T	A A	G G		H361	A G	T C	A A	G G
C362	A G	T T	A A	G G		H362	A G	T C	A A	G G
C363	A A	T T	G A	G A		H363	A G	T C	A A	G G
C364	G G	C C	A A	G G		H364	A A	T T	G A	G G
C365	A G	T C	A A	G A		H365	A A	T T	G A	G G
C366	A G	T T	G A	G A		H366	A G	T C	A A	G G
C367	A G	T C	G A	G A		H367	A G	T C	A A	G G
C368	A G	T C	A A	G A		H368	A G	T C	A A	G G
C369	A A	T T	A A	G G		H369	A G	T C	G A	G A
C370	A A	T T	A A	G G		H370	A G	T C	G A	G A
C371	A A	T C	G A	G G		H371	A A	T T	G A	G A
C372	A G	T C	G A	G A		H372	A A	T T	G A	G G
C373	A A	T T	G A	G G		H373	A A	T T	G A	G G
C374	A G	T C	A A	G G		H374	A G	T C	A A	G G
C375	G G	C C	G A	G A		H375	A G	T C	A A	G G
C376	A A	T T	A A	G G		H376	A G	T C	A A	G G
C377	A A	T T	G A	G G		H377	A A	T T	G A	G G
C378	A A	T T	A A	G G		H378	A A	T T	G A	G G
C379	A A	T T	G A	G G		H379	A G	T C	G A	G A
C380	A G	T C	A A	G G		H380	A A	T T	G A	G A
C381	A G	T C	G A	G A		H381	A G	T C	A A	G G
C382	A A	T T	A A	G G		H382	A A	T T	G A	G A
C383	A A	T T	A A	G G		H383	A G	T C	A A	G G
C384	G G	T C	G A	G A		H384	A G	T C	A A	G G
C385	A A	T T	G A	G G		H385	A G	T C	G A	G A
C386	A G	T C	A A	G G		H386	A A	T T	G A	G A
C387	A G	T C	G A	G A		H387	A G	T C	A A	G G
C388	A A	T T	A A	G G		H388	A A	T T	G A	G A
C389	A A	T T	A A	G G		H389	A G	T C	A A	G G
C390	G G	T C	G A	G A		H390	A A	T T	G A	G A
C391	A A	T T	G A	G G		H391	A G	T C	A A	G G
C392	G G	C C	G A	G A		H392	A A	T T	G A	G A
C393	A G	T C	A A	G G		H393	A G	T C	A A	G G
C394	A G	T C	G A	G A		H394	G G	C C	G A	G A
C395	A G	T C	G A	G A		H395	A A	T T	A A	G G
C396	A A	T T	G A	G G		H396	A G	T C	G A	G A
C397	A G	T C	G A	G A		H397	A A	T T	G A	G A
C398	A A	T T	G G	G A		H398	A G	T C	A A	G G
C399	A G	T T	A A	G A		H399	A A	T T	G A	G A
C400	A G	T C	A A	G A		H400	A G	T C	A A	G G
C401	A G	T C	A A	G G		H401	G G	C C	G A	G A
C402	A G	T C	G A	G A		H402	A A	T T	A A	G G
C403	A G	T C	G A	G A		H403	A G	T T	A A	G G
C404	A A	T T	G A	G G		H404	A G	T C	G A	G A
C405	A G	T C	G A	G A		H405	A G	T C	G A	G A
C406	A A	T T	G G	G A		H406	A A	T T	A A	G A
C407	A G	T T	A A	G A		H407	A A	T T	G A	G A
C408	A G	T C	A A	G A		H408	A G	T C	A A	G G
C409	A G	T C	A A	G G		H409	A A	T T	G A	G G
C410	A G	T C	G A	G A		H410	A A	T T	G A	G G
C411	A A	T T	A A	G G		H411	A A	T T	G A	G G
C412	A A	T T	A A	G G		H412	A A	T T	G A	G G
C413	G G	T C	G A	G A		H413	A G	T T	A A	G G
C414	A A	T T	G A	G G		H414	A G	T C	G A	G A
C415	A G	T C	A A	G G		H415	A G	T C	G A	G A
C416	A G	T C	A A	G G		H416	A A	T T	A A	G A
C417	A A	T T	G A	G A		H417	A A	T C	G A	G A
C418	A A	T T	G A	G G		H418	G G	C C	A A	G G
C419	A G	T C	A A	G G		H419	A A	T T	G A	G A
C420	A G	T C	A A	G G		H420	A A	T T	G G	A A
C421	A G	T C	A A	G G		H421	G G	C C	G A	G A
C422	A A	T T	G A	G A		H422	A A	T T	A A	G G
C423	A A	T T	G A	G G		H423	A A	T T	A A	G G
C424	A G	T C	A A	G G		H424	A G	T C	A A	G G
C425	A G	T C	A A	G G		H425	A A	T T	A A	G G
C426	A G	T C	G A	G A		H426	A G	T C	A A	G G
C427	A G	T C	G A	G A		H427	A A	T T	G A	G A
C428	A A	T T	G A	G G		H428	A A	T T	A A	G G
C429	A G	T C	G A	G A		H429	A A	T T	A A	G G
C430	A A	T T	G G	G A		H430	A A	T C	G A	G A
C431	A G	T T	A A	G A		H431	G G	C C	A A	G G
C432	A G	T C	A A	G A		H432	A A	T T	G A	G A
C433	A G	T C	G A	G A		H433	A A	T T	G G	A A
C434	A A	T T	G A	G A		H434	G G	C C	G A	G A
C435	A G	T C	G A	G A		H435	G G	C C	G A	G A
C436	A A	T T	G A	G A		H436	A A	T T	A A	G G
C437	A G	T C	A A	G G		H437	A A	T T	A A	G G
C438	A G	T C	A A	G G		H438	A A	T T	A A	G G
C439	A A	T T	G A	G A		H439	A G	T C	A A	G G
C440	A A	T T	G A	G G		H440	A A	T T	A A	G G
C441	A G	T C	A A	G G		H441	A G	T C	A A	G G
C442	A A	T T	G A	G A		H442	A A	T T	G A	G A
C443	A A	T T	A A	G G		H443	A A	T T	A A	G G
C444	A A	T T	A A	G G		H444	A A	T T	A A	G G
C445	A G	T T	G A	G A		H445	A A	T T	G A	G G
C446	A A	T T	G A	G A		H446	A A	T T	G A	G G
C447	A A	T T	A A	G G		H447	A A	T C	G A	G A
C448	A A	T T	A A	G G		H448	G G	C C	A A	G G
C449	A G	T T	G A	G A		H449	A A	T T	G A	G A
C450	A G	T C	G A	G A		H450	A A	T T	G G	A A
C451	A A	T T	G A	G A		H451	G G	C C	G A	G A
C452	A G	T C	A A	G G		H452	A A	T T	A A	G G
C453	A G	T C	A A	G G		H453	A A	T T	A A	G G
C454	A A	T T	G A	G A		H454	A G	T C	A A	G G
C455	A A	T T	A A	G G		H455	A A	T T	A A	G G
C456	A A	T T	A A	G G		H456	A G	T C	A A	G G
C457	A G	T T	G A	G A		H457	A A	T T	G A	G A
C458	G G	T C	A A	G G		H458	A A	T T	A A	G G
C459	A G	T C	A A	G G		H459	A A	T T	A A	G G
C460	A G	T C	A A	G G		H460	A G	T T	A A	G G
C461	A G	T C	G A	G A		H461	A G	T C	G A	G A
C462	A A	T T	A A	G G		H462	A G	T C	G A	G A
C463	A G	T C	A A	G G		H463	A A	T T	A A	G A
C464	A A	T T	G A	G A		H464	A A	T T	A A	G G
C465	A A	T T	A A	G G		H465	A A	T T	A A	G G
C466	G G	C C	A A	G G		H466	A G	T C	G A	G A
C467	A G	T C	A A	G G		H467	A G	T C	G A	G A
C468	A G	T C	A A	G G		H468	A A	T T	A A	G G
C469	A A	T T	G A	G A		H469	A A	T T	G G	A A
C470	A A	T T	G G	A A		H470	A A	T T	A A	G G
C471	G G	T C	A A	G G		H471	A A	T T	G A	G A
C472	A G	T C	A A	G G		H472	A G	T C	G A	G G
C473	A G	T C	A A	G G		H473	A A	T T	A A	G G
C474	A G	T C	G A	G A		H474	A A	T T	A A	G G
C475	A A	T T	A A	G G		H475	A A	T T	A A	G G
C476	A G	T C	A A	G G		H476	A A	T T	A A	G G
C477	A A	T T	G A	G A		H477	A A	T T	A A	G G
C478	A A	T T	A A	G G		H478	A A	T T	A A	G G
C479	G G	C C	A A	G G		H479	A A	T T	A A	G G
C480	A G	T C	A A	G G		H480	A A	T T	A A	G G
C481	A G	T C	A A	G G		H481	A A	T T	A A	G G
C482	A A	T T	G A	G A		H482	A A	T T	A A	G G
C483	A A	T T	G G	A A		H483	A A	T T	A A	G G
C484	A G	T C	A A	G G		H484	A A	T T	A A	G G
C485	A G	T C	G A	G A		H485	A A	T T	A A	G G
C486	A A	T T	G A	G A		H486	A A	T T	A A	G G
C487	G G	C C	G G	A A		H487	A A	T T	A A	G G
C488	G G	C C	G G	A A		H488	A A	T T	G A	G G
C489	G G	T C	A A	G G		H489	A A	T T	G A	G G
C490	A G	T C	G A	G G		H490	A A	T T	G A	G G
C491	A A	T T	G G	A A		H491	A A	T T	A A	G G
C492	A G	T C	A A	G G		H492	A A	T T	A A	G G
C493	A G	T C	A A	G G		H493	A A	T T	A A	G G
C494	A A	T T	A A	G G		H494	A A	T T	A A	G G
C495	A A	T T	A A	G G		H495	A A	T T	A A	G G
C496	A A	T T	G A	G A		H496	A A	T T	A A	G G
C497	G G	T C	G A	G G		H497	A A	T T	A A	G G
C498	A A	T T	A A	G G		H498	A A	T T	A A	G G
C499	A A	T T	A A	G G		H499	A A	T T	A A	G G
C500	G G	T C	A A	G G		H500	A A	T T	A A	G G
C501	A G	T C	G A	G G		H501	A A	T T	A A	G G
C502	A A	T T	G G	A A		H502	A A	T T	A A	G G
C503	A G	T C	A A	G G		H503	A A	T T	A A	G G
C504	A G	T C	A A	G G		H504	A A	T T	A A	G G
C505	A A	T T	A A	G G		H505	A A	T T	A A	G G
C506	A G	T C	G G	G A		H506	A A	T T	G A	G G
C507	A G	T C	G G	G A		H507	A A	T T	G A	G G
C508	A A	T T	A A	G G		H508	A A	T T	G A	G G
C509	A A	T T	A A	G G		H509	A A	T T	G G	A A
C510	A G	T C	A A	G G		H510	G G	C C	A A	G G
C511	A A	T T	A A	G G		H511	A A	T T	G G	A A
C512	A G	T C	G G	G A		H512	A A	T T	G A	G G
C513	A G	T C	G G	G A		H513	A G	T T	G G	A A
C514	A A	T T	A A	G G		H514	A G	T C	G A	G A
C515	A G	T C	A A	G G		H515	A A	T T	A A	G G
C516	A A	T T	A A	G G		H516	A G	T C	G A	G A
C517	A G	T C	A A	G G		H517	A G	T C	G A	G G
C518	A A	T T	A A	G G		H518	A A	T T	G A	G A
C519	A G	T T	A A	G G		H519	A A	T T	A A	G G
C520	A G	T C	G A	G A		H520	G G	C C	G A	G A
C521	A G	T C	G G	G A		H521	A G	T C	G A	G G
C522	A G	T C	G G	G A		H522	A A	T T	A A	G A
C523	A G	T C	A A	G G		H523	A G	T C	A A	G G
C524	A A	T T	A A	G G		H524	A A	T C	A A	G G
C525	A G	T T	A A	G G		H525	A G	T C	G A	G A
C526	A G	T C	G A	G A		H526	A A	T T	G A	G G
C527	A A	T T	A A	G G		H527	G G	C C	A A	G G
C528	A G	T C	A A	G G		H528	A A	T T	A A	G G
C529	A A	T T	A A	G G		H529	A A	T T	G A	G G
C530	A G	C C	G G	A A		H530	A G	T C	A A	G G
C531	A G	C C	G G	A A		H531	A G	T C	A A	G A
C532	A G	T C	A A	G G		H532	A A	T T	G A	G A
C533	A A	T T	A A	G G		H533	A A	T T	G G	A A
C534	A G	T T	A A	G G		H534	A G	T C	G A	G A
C535	A G	T C	G A	G A		H535	A A	T T	A A	G G
C536	A G	T C	G G	A A		H536	A G	T C	A A	G G
C537	A G	T C	G G	A A		H537	A G	T C	A A	G G
C538	A G	C C	G G	A A		H538	A A	T T	A A	G G
C539	G G	C C	G A	G G		H539	A A	T T	A A	G G
C540	A A	T T	G A	G G		H540	A G	C C	A A	G G
C541	A A	T T	G A	G A		H541	A G	T T	G A	G A
C542	A G	T C	G G	A A		H542	A A	T T	A A	G G
C543	G G	C C	G A	G G		H543	A G	T C	A A	G G
C544	A A	T T	G A	G G		H544	G G	C C	A A	G G
C545	A A	T T	G A	G A		H545	A A	T T	G G	A A
C546	G G	C C	G A	G G		H546	A G	T C	A A	G G
C547	A A	T T	G A	G G		H547	A G	T C	A A	G G
C548	A A	T T	G A	G A		H548	A A	T T	A A	G G
C549	A G	T C	G A	G A		H549	A G	T C	G A	G A
C550	A A	T T	A A	G G		H550	A G	T C	G A	G G
C551	A A	T T	A A	G G		H551	A A	T T	G A	G A
C552	A A	T T	G A	G G		H552	A A	T T	A A	G A
C553	A A	T T	G A	G G		H553	A A	T T	A A	G G
C554	A A	T T	G A	G A		H554	A G	T C	G A	G G
C555	A A	T T	A A	G G		H555	A G	T C	A A	G G
C556	G G	C C	G G	A A		H556	A G	T C	A A	G G
C557	A A	T T	A A	G G		H557	A A	T C	A A	G G
C558	G G	T C	G A	G G		H558	A G	T C	G A	G A
C559	A A	T T	A A	G G		H559	A A	T T	G A	G G
C560	G G	T C	A A	G G		H560	G G	C C	A A	G G
C561	A G	T C	G A	G G		H561	A A	T T	A A	G G
C562	A A	T T	G G	A A		H562	A A	T T	G A	G G
C563	A G	T C	A A	G G		H563	A A	T T	A A	G G
C564	A G	T C	A A	G G		H564	A A	T T	A A	G G
C565	A A	T T	A A	G G		H565	A A	T T	A A	G G
C566	A A	T T	A A	G G		H566	A A	T T	A A	G G
C567	A G	T C	G G	G A		H567	A A	T T	A A	G G
C568	A G	T C	A A	G G		H568	A A	T T	A A	G G
C569	A A	T T	A A	G G		H569	A A	T T	A A	G G
C570	A G	T C	A A	G G		H570	A G	T C	G A	G G
C571	A A	T T	A A	G G		H571	A G	T C	G A	G A
C572	A G	T T	A A	G G		H572	A G	T C	G A	G A
C573	A G	T C	G A	G A		H573	A A	T T	A A	G G
C574	A G	C C	G G	A A		H574	A A	T T	A A	G G
C575	A G	T C	G G	A A		H575	A A	T T	A A	G G
C576	G G	C C	G A	G G		H576	A A	T T	A A	G G
C577	A A	T T	G A	G G		H577	A G	T C	G A	G A
C578	A A	T T	G A	G A		H578	A A	T T	A A	G G
C579	A G	T C	A A	G G		H579	A A	T T	A A	G G
C580	A A	T T	A A	G G		H580	A A	T T	A A	G G
C581	A A	T T	G A	G A		H581	A A	T T	A A	G G
C582	A A	T T	G A	G A		H582	A A	T T	A A	G G
C583	A G	T C	A A	G G		H583	A A	T T	A A	G G
C584	A A	T T	G A	G A		H584	A A	T T	A A	G G
C585	A A	T T	A A	G G		H585	A A	T T	G A	G A
C586	A G	T C	G A	G A		H586	A A	T T	A A	G G
C587	A G	T C	G A	G A		H587	A A	T T	G G	A A
C588	A A	T T	A A	G G		H588	A A	T T	A A	G G
C589	A A	T T	G A	G A		H589	A A	T T	G A	G A
C590	A A	T T	G A	G A		H590	A G	T C	G A	G G
C591	A G	T C	A A	G G		H591	A A	T T	A A	G G
C592	A A	T T	G A	G G		H592	A A	T T	A A	G G
C593	G G	C C	A A	G G		H593	A A	T T	A A	G G
C594	A G	T C	G G	G A		H594	A A	T T	A A	G G
C595	A G	T C	G G	G A		H595	A G	T C	G A	G G
C596	A A	T T	G A	G G		H596	A A	T T	G A	G A
C597	G G	C C	A A	G G		H597	A A	T T	G A	G A
C598	A G	T C	G A	G A		H598	A G	T C	G G	A A
C599	A G	T C	A A	G G		H599	A A	T T	A A	G G
C600	A A	T T	A A	G G		H600	A A	T T	G A	G A
C601	A G	T C	G G	G A		H601	A G	T T	A A	G G
C602	A G	T C	G G	G A		H602	A A	T T	G A	G A
C603	A G	T C	A A	G G		H603	A G	T C	G G	G A
C604	A A	T T	A A	G G		H604	A A	T T	G A	G A
C605	A A	T T	G A	G G		H605	A A	T T	A A	G G
C606	G G	C C	A A	G G		H606	A A	T T	A A	G G
C607	A A	T T	G A	G A		H607	A A	T T	A A	G G
C608	A A	T T	G A	G G		H608	A A	T T	A A	G G
C609	A A	T T	G A	G A		H609	A A	T T	A A	G G
C610	A G	T C	G G	G A		H610	A G	T C	G A	G A
C611	A G	T C	G G	G A		H611	A G	T C	A A	G G
C612	A A	T T	G A	G A		H612	A G	T T	G A	G A
C613	A A	T T	G A	G G		H613	A A	T T	G A	G A
C614	A A	T T	G A	G A		H614	A G	T C	G A	G A
C615	A G	T C	A A	G G		H615	A G	T T	A A	G G
C616	A A	T T	A A	G G		H616	A A	T T	G A	G A
C617	A A	T T	A A	G G		H617	A G	T C	G G	G A
C618	A A	T T	A A	G G		H618	A A	T T	G A	G A
C619	A G	T C	G A	G A		H619	A G	T C	G A	G A
C620	A A	T T	G A	G A		H620	A A	T T	G A	G A
C621	A A	T T	A A	G G		H621	A A	T T	A A	G G
C622	A A	T T	A A	G G		H622	A G	T C	G A	G A
C623	A G	T C	G A	G A		H623	A G	T C	A A	G G
C624	A A	T T	G A	G A		H624	A A	T T	A A	G G
C625	A G	T C	A A	G G		H625	A G	T C	G A	G G
C626	A A	T T	G A	G A		H626	A A	T T	G A	G A
C627	A A	T T	G A	G G		H627	A G	T C	G G	A A
C628	A A	T T	G A	G A		H628	A A	T T	A A	G G
C629	A G	T C	A A	G G		H629	A G	T C	G A	G A
C630	A G	T C	A A	G G		H630	A A	T T	G A	G A
C631	A A	T T	A A	G G		H631	A A	T T	A A	G G
C632	A A	T T	A A	G G		H632	A G	T C	G A	G A
C633	A G	T C	G A	G A		H633	A G	T C	A A	G G
C634	A A	T T	G A	G A		H634	A A	T T	A A	G G
C635	A G	T C	G A	G A		H635	A G	T C	G A	G A
C636	A G	T C	A A	G G		H636	A A	T T	A A	G G
C637	A G	T C	A A	G G		H637	A A	T T	G G	A A
C638	A G	T C	A A	G G		H638	A G	T C	A A	G G
C639	A G	T C	A A	G G		H639	A G	T T	G A	G A
C640	A G	T C	G G	A A		H640	A A	T T	G A	G A
C641	A A	T T	G A	G A		H641	A G	T C	G A	G A
C642	A A	T T	G A	G A		H642	A G	T T	A A	G G
C643	A A	T T	G A	G A		H643	A A	T T	G A	G A
C644	A G	T C	G A	G A		H644	A G	T C	G G	G A
C645	A G	T C	A A	G G		H645	A A	T T	G A	G A
C646	A A	T T	A A	G G		H646	A G	T C	G A	G A
C647	A A	T T	G G	G A		H647	A A	T T	A A	G G
C648	G G	C C	A A	G G		H648	A A	T T	G G	A A
C649	A A	T T	A A	G G		H649	A A	T T	A A	G G
C650	A G	T C	A A	G G		H650	A G	T C	G A	G A
C651	A A	T T	G G	G A		H651	A A	T T	G A	G A
C652	G G	C C	A A	G G		H652	A A	T T	A A	G G
C653	A A	T T	A A	G G		H653	A G	T C	G A	G A
C654	A G	T C	A A	G G		H654	A G	T C	A A	G G
C655	A G	T C	G A	G A		H655	A A	T T	A A	G G
C656	A G	T C	A A	G G		H656	A A	T T	A A	G G
C657	A G	T C	A A	G G		H657	A A	T T	G G	A A
C658	A G	T C	A A	G G		H658	A A	T T	A A	G G
C659	A G	T C	A A	G G		H659	A G	T T	A A	G G
C660	A G	T C	G G	A A		H660	A G	T C	G A	G A
C661	A A	T T	G A	G A		H661	A A	T T	A A	G G
C662	A A	T T	G A	G A		H662	A A	T T	G G	A A
C663	A A	T T	G A	G A		H663	A A	T T	G A	G G
C664	A G	T C	G A	G A		H664	A G	T T	A A	G G
C665	A G	T C	A A	G G		H665	A G	T C	G A	G G
C666	A A	T T	A A	G G		H666	A G	T T	A A	G G
C667	A G	T C	G A	G A		H667	A G	T C	G A	G A
C668	A G	T C	A A	G G		H668	A G	T C	G A	G A
C669	A G	T C	A A	G G		H669	A G	T C	A A	G G
C670	A G	T C	A A	G G		H670	A A	T T	A A	G G
C671	A G	T C	A A	G G		H671	G G	C C	A A	G G
C672	A A	T T	A A	G G		H672	A G	T C	A A	G G
C673	A A	T T	G A	G G		H673	A A	T T	A A	G G
C674	A G	T C	G G	A A		H674	A A	T T	A A	G G
C675	A A	T T	A A	G G		H675	A A	T T	A A	G G
C676	A A	T T	G A	G A		H676	A A	T T	A A	G G
C677	A A	T T	G A	G G		H677	A A	T T	A A	G G
C678	A A	T T	G A	G A		H678	A A	T T	A A	G G
C679	A A	T T	G A	G A		H679	A A	T T	A A	G G
C680	A G	T C	G A	G A		H680	A A	T T	A A	G G
C681	A G	T C	A A	G G		H681	A A	T T	A A	G G
C682	A A	T T	A A	G G		H682	A A	T T	A A	G G
C683	A A	T T	A A	G G		H683	A A	T T	A A	G G
C684	A A	T T	G A	G G		H684	A A	T T	A A	G G
C685	A A	T T	A A	G G		H685	A A	T T	A A	G G
C686	A A	T T	G A	G G		H686	A A	T T	A A	G G
C687	A A	T T	G G	G A		H687	A A	T T	A A	G G
C688	G G	C C	A A	G G		H688	A A	T T	A A	G G
C689	A A	T T	A A	G G		H689	G G	T T	A A	G G
C690	A G	T C	A A	G G		H690	G G	T T	A A	G G
C691	G G	C C	G A	G A		H691	G G	T T	A A	G G
C692	A G	T C	A A	G G		H692	G G	T T	A A	G G
C693	G G	C C	G A	G A		H693	G G	T T	A A	G G
C694	A G	T C	A A	G G		H694	G G	T T	A A	G G
C695	A G	T C	G A	G A		H695	A A	T C	G A	G A
C696	A G	T C	G A	G A		H696	A A	T T	G A	G A
C697	A A	T T	G G	A A		H697	A G	T C	G G	G A
C698	A G	T C	G A	G A		H698	A G	T T	A A	G G
C699	A G	T C	G A	G A		H699	A G	T C	A A	G G
C700	A A	T T	G G	A A		H700	A G	T C	A A	G G
C701	A G	T C	G A	G A		H701	A A	T T	A A	G G
C702	A G	T C	G A	G A		H702	A G	T C	A A	G G
C703	A A	T T	G G	A A		H703	A A	T T	A A	G G
C704	G G	C C	G A	G A		H704	A A	T T	G A	G A
C705	A G	T T	A A	G G		H705	A G	T C	G A	G A
C706	A A	T T	G A	G A		H706	A A	T T	G A	G A
C707	G G	C C	G A	G A		H707	A A	T T	A A	G G
C708	A G	T T	A A	G G		H708	A A	T T	A A	G G
C709	A A	T T	G A	G A		H709	A G	T C	G A	G G
C710	A A	T T	G A	G A		H710	A G	T C	A A	G G
C711	A G	T C	G A	G A		H711	A A	T T	A A	G G
C712	A A	T T	G A	G A		H712	A G	T C	G A	G A
C713	A G	T C	G A	G A		H713	A A	T T	G A	A A
C714	G G	C C	G A	G A		H714	A G	T C	A A	G G
C715	A G	T T	A A	G G		H715	A G	T C	A A	G G
C716	A A	T T	G A	G A		H716	A G	T T	G A	G A
C717	G G	C C	G G	A A		H717	A G	T C	A A	G G
C718	G G	C C	G G	A A		H718	A A	T T	G A	G A
C719	A A	T T	G A	G A		H719	A G	T T	A A	G G
C720	A G	T C	G A	G A		H720	A A	T T	G A	G A
C721	A A	T T	A A	G G		H721	A A	T T	A A	G G
C722	A A	T T	G A	G A		H722	A G	T C	A A	G G
C723	G G	T C	G A	G G		H723	A G	T C	G A	G A
C724	G G	C C	G G	A A		H724	A G	T C	G A	G A
C725	G G	C C	G G	A A		H725	A A	T T	G G	A A
C726	A A	T T	A A	G G		H726	A A	T C	G A	G A
C727	A A	T T	G A	G A		H727	A G	T C	G G	G A
C728	G G	T C	G A	G G		H728	G G	T C	G A	G A
C729	G G	T C	A A	G G		H729	A A	T T	A A	G G
C730	A G	T C	G A	G G		H730	A G	T C	A A	G G
C731	A A	T T	G G	A A		H731	G G	C C	A A	G G
C732	A G	T C	A A	G G		H732	A G	T C	A A	G G
C733	A G	T C	A A	G G		H733	A A	T T	G A	G A
C734	A A	T T	A A	G G		H734	A G	T C	A A	G G
C735	G G	C C	G A	G A		H735	A A	T T	A A	G G
C736	A G	T C	G A	G A		H736	G G	C C	A A	G G
C737	A G	T C	G A	G A		H737	A G	T T	A A	G G
C738	A A	T T	G G	A A		H738	A G	T C	G A	G G
C739	A G	T T	A A	G G		H739	A A	T T	G A	G A
C740	G G	C C	G A	G A		H740	A A	T T	A A	G A
C741	A A	T T	G A	G A		H741	A A	T T	G A	G A
C742	A A	T T	G A	G A		H742	A G	T C	G G	G G
C743	A G	T C	G A	G A		H743	A A	T T	G A	G A
C744	A G	T T	A A	G G		H744	A G	T C	G A	G A
C745	G G	C C	G G	A A		H745	A A	T C	A A	G G
C746	A A	T T	A A	G G		H746	A A	T T	A A	G G
C747	A A	T T	G A	G A		H747	A G	T C	A A	G G
C748	G G	T C	G A	G G		H748	A G	T C	G A	G A
C749	A A	T T	G A	G A		H749	A G	T C	A A	G G
C750	A G	T C	G A	G G		H750	G G	C C	A A	G G
C751	A A	T T	G G	A A		H751	A A	T T	A A	G G
C752	A G	T C	A A	G G		H752	A G	T C	G A	G A
C753	A G	T C	A A	G G		H753	A A	T T	A A	G G
C754	A G	T C	A A	G G		H754	A A	T T	A A	G G
C755	A A	T T	G A	G A		H755	A A	T T	G A	G A
C756	A G	T C	A A	G G		H756	A G	T C	A A	G G
C757	A A	T T	G A	G A		H757	G G	C C	A A	G G
C758	A G	T C	A A	G G		H758	A A	T T	A A	G G
C759	A A	T T	G A	G A		H759	A A	T T	A A	G G
C760	G G	C C	A A	G G		H760	A G	T C	A A	G G
C761	A G	T C	A A	G G		H761	A A	T T	G A	G A
C762	A A	T T	G A	G A		H762	A G	T C	G A	G A
C763	G G	C C	A A	G G		H763	A A	T T	G A	G G
C764	A G	T C	A A	G G		H764	A A	T T	G A	G A
C765	A A	T T	G A	G A		H765	A G	T C	A A	G G
C766	A G	T C	A A	G G		H766	A G	T C	A A	G G
C767	A A	T T	G A	G A		H767	A A	T T	G A	G A
C768	G G	C C	A A	G G		H768	G G	C C	G A	G A
C769	G G	T C	A A	G G		H769	A A	T T	G A	G A
C770	A A	T T	A A	G G		H770	A A	T T	A A	G G
C771	A A	T T	G A	G A		H771	G G	C C	A A	G G
C772	A G	T C	G A	G A		H772	A G	T C	G A	G G
C773	A G	T C	G A	G A		H773	A G	T C	G G	G G
C774	G G	T C	A A	G G		H774	A A	T T	G A	G A
C775	A A	T T	A A	G G		H775	A A	T T	A A	G G
C776	A A	T T	G A	G A		H776	A A	T T	A A	G G
C777	A G	T C	G A	G A		H777	A A	T T	A A	G G
C778	A G	T C	G A	G A		H778	A A	T T	A A	G G
C779	A G	T C	G A	G A		H779	A A	T T	A A	G G
C780	A G	T C	G G	G A		H780	A A	T T	A A	G G
C781	A A	T T	G G	A A		H781	A A	T T	G A	G G
C782	A G	T C	G A	G A		H782	A A	T T	G A	G G
C783	A G	T C	G G	G A		H783	A A	T T	G A	G G
C784	A A	T T	G G	A A		H784	A A	T T	A A	G G
C785	G G	T C	A A	G G		H785	A A	T T	A A	G G
C786	A A	T T	A A	G G		H786	A A	T T	A A	G G
C787	A A	T T	G A	G A		H787	A A	T T	A A	G G
C788	A G	T C	G A	G A		H788	A A	T T	A A	G G
C789	A G	T C	G A	G A		H789	A A	T T	A A	G G
C790	A A	T T	A A	G G		H790	A A	T T	G A	G G
C791	A G	T C	G G	G A		H791	A A	T T	G A	G G
C792	A G	T C	G G	G A		H792	A A	T T	G A	G G
C793	A A	T T	A A	G G		H793	A A	T T	A A	G G
C794	A G	T C	G A	G A		H794	A A	T T	A A	G G
C795	A G	T C	G G	G A		H795	A A	T T	A A	G G
C796	A A	T T	G G	A A		H796	A G	T T	G A	G G
C797	A G	T C	G G	G A		H797	A G	T C	G A	G A
C798	A G	T C	G G	G A		H798	A A	T T	G G	G A
C799	A A	T T	A A	G G		H799	A A	T T	G G	G A
C800	A G	T C	G G	G A		H800	A G	T C	A A	G G
C801	A G	T C	G G	G A		H801	A G	T C	G A	G A
C802	A G	T C	G A	G A		H802	A A	T T	G G	A A
C803	A G	T C	G A	G A		H803	A A	T T	G A	G A
C804	G G	C C	A A	G G		H804	A G	T T	G A	G G
C805	G G	C C	A A	G G		H805	A G	T C	G A	G A
C806	A G	T C	G A	G A		H806	A A	T T	G A	G A
C807	A A	T T	G A	G A		H807	A A	T T	A A	G G
C808	A A	T T	A A	G G		H808	A A	T T	G A	G G
C809	A A	T T	G A	G A		H809	G G	C C	A A	G G
C810	A A	T T	A A	G G		H810	G G	C C	A A	G G
C811	G G	C C	A A	G G		H811	A A	T T	G G	A A
C812	A A	T T	A A	G G		H812	A G	T C	G G	A A
C813	A A	T T	G A	G A		H813	A A	T T	A A	G G
C814	A A	T T	G A	G A		H814	A A	T T	A A	G G
C815	G G	C C	G A	G A		H815	A G	T C	G G	A A
C816	A G	T C	G A	G A		H816	G G	C C	A A	G A
C817	A G	T C	G A	G A
C818	A G	T C	A A	G G
C819	G G	C C	G A	G A
C820	A G	T C	G A	G A
C821	G G	C C	G A	G A
C822	A G	T C	G A	G A
C823	A G	T C	G A	G A
C824	A G	T C	A A	G G
C825	G G	C C	G A	G A
C826	A G	T C	G A	G A
C827	A A	T T	A A	G G
C828	A A	T T	A A	G G
C829	A G	T C	A A	G G
C830	A A	T T	A A	G G
C831	A A	T T	A A	G G
C832	A G	T C	A A	G G
C833	A A	T T	A A	G G
C834	A A	T T	A A	G G
C835	A G	T C	A A	G G
C836	A A	T T	A A	G G
